# Supplementary material for: Impact of Intercostal Artery Reinsertion on Neurological Outcome after Thoracoabdominal Aortic Replacement: A 25-Year Single-Center Experience
Source: J Clin Med. 2024 Jan 31;13(3):832. doi: 10.3390/jcm13030832 (PMC10856124; doi:10.3390/jcm13030832)
Supplement: Supplementary file 1 [file jcm-13-00832-s001.zip]

Archive with 1 entries (1 files):
- jcm-2832205-supplementary.pdf
